# Supplementary material for: O-Glycosylation Signatures Shape the Tumour Immune Microenvironment and Associate with Genomic Stability, Drug Resistance Programmes, and Epithelial Differentiation in Colorectal Cancer
Source: Pharmaceuticals (Basel). 2026 May 29;19(6):857. doi: 10.3390/ph19060857 (PMC13304491; doi:10.3390/ph19060857)
Supplement: Supplementary file 1 [file pharmaceuticals-19-00857-s001.zip]

Archive with 2 entries (2 files):
- Supplementary Figure S1.pdf
- Supplementary Materials.xlsx
