# Supplementary material for: O-Glycosylation Signatures Shape the Tumour Immune Microenvironment and Associate with Genomic Stability, Drug Resistance Programmes, and Epithelial Differentiation in Colorectal Cancer
Source: Pharmaceuticals (Basel). 2026 May 29;19(6):857. doi: 10.3390/ph19060857 (PMC13304491; doi:10.3390/ph19060857)
Supplement: Supplementary file 1 [file pharmaceuticals-19-00857-s001.zip › Supplementary Materials.xlsx]

## Sheet: Supplementary Materials S1
Table S1: Gene lists for generation of functional scores
O-glycosylation score	EDI score	EMT score	Stroma score	Proliferation score	MDR Efflux score	MDR Metabolic Inactivation score	MDR Apoptosis Suppression score	MDR Target Bypass Signaling score	MDR Stress Adaptation score	MDR Xenobiotic Sensing score	MDR Trafficking and Sequestration score	Immune-Inflamed score	Immune_Excluded score	Immune-Desert score	Siglec score
GALNT1	EPCAM	VIM	FAP	MKI67	ABCB1	CYP3A4	BCL2	TYMS	NFE2L2	NR1I2	RAB5A	B2M	COL1A1	MKI67	CD33
GALNT2	CDX1	CDH2	PDGFRB	PCNA	ABCB4	CYP3A5	BCL2L1	TOP2A	KEAP1	NR1I3	RAB7A	CCL19	COL1A2	CDK1	SIGLEC7
GALNT3	CLDN7	SNAI1	COL1A1	TOP2A	ABCB5	CYP2D6	BCL2A1	TOP1	HIF1A	RXRA	RAB11A	CCL3	COL3A1	CDK2	SIGLEC9
GALNT4	ESRP1	SNAI2	COL1A2	CDK1	ABCB11	CYP2C9	MCL1	DHFR	ATF4	AHR	RAB27A	CCL4	COL4A1	CCND1	SIGLEC10
GALNT5	ELF3	TWIST1	COL3A1	CCNB1	ABCC1	CYP2C19	XIAP	TUBB3	DDIT3	ARNT	SEC23A	CCL5	COL5A1	CCNE1
GALNT6	GATA6	TWIST2	ACTA2	CCNB2	ABCC2	CYP2B6	BIRC2	MGMT	RELA	ESR1	SEC24A	CCR5	FN1	CCNA2
C1GALT1‎	FUT2	ZEB1	THY1	E2F1	ABCC3	CYP1A1	BIRC3	EGFR	STAT3	AR	SEC24B	CD2	ACTA2	MYC
C1GALT1C1	OVOL2	ZEB2	VCAN	E2F2	ABCC4	CYP1A2	BIRC5	ERBB2		TP53	SEC24C	CD3E	FAP	E2F1
	CDX2	FN1	SPARC	E2F3	ABCC5	UGT1A1		MET			SEC24D	CD4	PDGFRB	PCNA
	CLDN12	MMP2	LOX	MYC	ABCC6	UGT1A3		KRAS			SEC31A	CD8A	THY1	AURKA
	ESRP2	MMP9	FN1	CDK2	ABCC10	UGT1A4		NRAS			STX5	CD8B	TGFB1	CTNNB1
	FUT3	TGFB1	MMP2	CCNE1	ABCC11	UGT1A6		BRAF			STX6	CTLA4	TGFB2	WNT1
		TGFB2	MMP9	CCNE2	ABCC12	UGT1A9		PIK3CA			STX7	CTSW	TGFB3	WNT2
		TGFB3		CDC20	ABCG1	UGT2B7		AKT1			VAMP2	CXCL10	TGFBR1	WNT3A
		PDGFRB		CDC25C	ABCG2	UGT2B15					VAMP3	CXCL11	TGFBR2	WNT5A
		COL1A1			ABCG4	GSTA1					VAMP7	CXCL13	SMAD2	AXIN2
		COL3A1			ABCG5	GSTA2					VAMP8	CXCL9	SMAD3	LEF1
					ABCG8	GSTP1					COPA	CXCR3	SMAD4	TCF7
					ABCA2	SULT1A1					COPB1	FCGR3A	MMP2	DKK1
					ABCA3	SULT1A2					COPB2	GNLY	MMP9	FZD7
					ABCA5	SULT1E1					COPG1	GZMA	MMP14	EGFR
					ABCA7	NQO1					CLTC	GZMB	TIMP1	FGFR1
					LRP1	HMOX1					LAMP1	HAVCR2	LOX	FGFR2
					MVP	GPX1					LAMP2	HLA-A	LOXL2	ERBB2
						GPX2						HLA-B	LOXL3	ERBB3
						GPX4						HLA-C	LUM	PDGFRA
						GCLC						HLA-DRA	DCN	VEGFA
						GCLM						HLA-DRB1	VCAN	KRAS
						TXNRD1						ICOS	SPARC	NRAS
												IFNG	SPP1	BRAF
												IL15	CD163	EZH2
												IL2RA	MRC1	DNMT1
												IRF1	CSF1	DNMT3A
												IRF7	CSF1R	DNMT3B
												KLRD1		HDAC1
												KLRK1	ARG1	HDAC2
												LAG3	IL10
												NCR1	CCL2	SMARCB1
												NKG7	CCL18	SUZ12
												OAS1	PECAM1	TET1
												PDCD1	CDH5	TET2
												PRF1	VEGFA	CD276
												STAT1	PDGFA	VTCN1
												STAT2	PDGFB	PVR
												TAP1	KDR	CEACAM1
												TAP2	ANGPT2	PDCD1LG2
												TIGIT	CXCL12	NOTCH1
												TNF	POSTN	NOTCH2
												VISTA	ITGAV	FGF2
													ITGB1	TGFB1
													ITGA5	VEGFC

## Sheet: Supplementary Materials S2
Table S2: Comparison of Four O‑Glycosylation Cut‑offs for Association with Clinical, Pathological, and Genomic Variables
Variable	o‑glycosylation_median (P values)	o‑glycosylation_25th (P values)	o‑glycosylation_75th (P values)	o‑glycosylation_10th (P values)
Age at Diagnosis	0.146	0.14	0.027	0.444
Gender	0.373	0.047	0.378	0.067
Tumour Location	0.05	0.496	0.015	0.721
Histology	<0.001	0.02	0.001	0.061
Path Tumour Stage (pT1–pT4)	0.003	0.039	0.109	0.215
Path Nodal Stage (N0 vs N1‑N2)	0.043	0.003	0.029	0.107
Path Metastasis Stage (M0 vs M1)	0.393	0.955	0.541	0.544
Overall Stage (early vs late)	<0.001	<0.001	0.002	0.02
TP53 Mutation	0.006	0.217	<0.001	0.586
BRAF Mutation	0.577	0.251	0.688	0.027
MSI Status	0.368	0.447	0.723	0.2
Molecular Subtypes	0.26	0.072	0.46	0.246
Aneuploidy Category	0.012	0.038	<0.001	0.541
FGA Category	0.031	0.128	0.004	0.267
Path Tumour Stage (pT1‑2 vs pT3‑4)	<0.001	0.095	0.023	0.99

## Sheet: Supplementary Materials S3
Table S3. Association of O-Glycosylation with Clinicopathological and Molecular Features in Colorectal Cancer
Characteristic	Category	N*	O-Glycosylation Low	O-Glycosylation High	χ²	p-value	q-valueⁱ
Age at Diagnosis	≤ 50 years	100	43 (43.0%)	57 (57.0%)	2.118	0.146	0.243
	> 50 years	886	449 (50.7%)	437 (49.3%)
	Total	986	492	494
Gender	Male	510	248 (48.6%)	262 (51.4%)	0.794	0.373	0.466
	Female	478	246 (51.5%)	232 (48.5%)
	Total	988	494	494
Tumour Location	Right-sided	470	220 (46.8%)	250 (53.2%)	3.847	0.0498	0.121
	Left-sided	497	264 (53.1%)	233 (46.9%)
	Total	967	484	483
Histology	Mucinous Adenocarcinoma	154	56 (36.4%)	98 (63.6%)	13.59	<0.001	0.002
	Non-mucinous Adenocarcinoma	826	434 (52.5%)	392 (47.5%)
	Total	980	490	490
Pathological T-stage	pT1	31	12 (38.7%)	19 (61.3%)	14.004	0.003	0.01
	pT2	161	61 (37.9%)	100 (62.1%)
	pT3	684	359 (52.5%)	325 (47.5%)
	pT4	112	62 (55.4%)	50 (44.6%)
	Total	988	494	494
Pathological T-stage (dichotomized)	pT1-2	192	73 (38.0%)	119 (62.0%)	13.679	<0.001	0.002
	pT3-4	796	421 (52.9%)	375 (47.1%)
	Total	988	494	494
Nodal Stage	N0	559	264 (47.2%)	295 (52.8%)	4.111	0.043	0.109
	N1-2	428	230 (53.7%)	198 (46.3%)
	Total	987	494	493
Metastasis Stage	M0	683	356 (52.1%)	327 (47.9%)	0.73	0.393	0.475
	M1	113	54 (47.8%)	59 (52.2%)
	Total	796	410	386
Overall Stage	Early (I-II)	358	152 (42.5%)	206 (57.5%)	12.953	<0.001	0.002
	Late (III-IV)	629	342 (54.4%)	287 (45.6%)
	Total	987	494	493
TP53 Mutation	Negative	411	182 (44.3%)	229 (55.7%)	7.664	0.006	0.019
	Positive	466	250 (53.6%)	216 (46.4%)
	Total	877	432	445
BRAF Mutation	Negative	715	349 (48.8%)	366 (51.2%)	0.31	0.577	0.629
	Positive	162	83 (51.2%)	79 (48.8%)
	Total	877	432	445
MSI Status	MSI	128	67 (52.3%)	61 (47.7%)	0.81	0.368	0.466
	MSS	708	340 (48.0%)	368 (52.0%)
	Total	836	417	429
Molecular Subtype	Epithelial/CIN	472	217 (46.0%)	255 (54.0%)	2.697	0.26	0.377
	Hypermutated/MSI	137	72 (52.6%)	65 (47.4%)
	Mesenchymal/EMT/GS	161	83 (51.6%)	78 (48.4%)
	Total	770	372	398
Aneuploidy Score	Low	437	199 (45.5%)	238 (54.5%)	6.37	0.012	0.032
	High	473	255 (53.9%)	218 (46.1%)
	Total	910	454	456
FGA Score	Low	453	208 (45.9%)	245 (54.1%)	4.66	0.031	0.09
	High	454	241 (53.1%)	213 (46.9%)
	Total	907	449	458
*Analyses were performed using pairwise exclusion. Sample sizes (n) vary across variables due to missing data; for each analysis, only cases with available data for the variable(s) of interest were included.
ⁱFDR q-values calculated using the Benjamini-Hochberg procedure across all 29 tests in Tables 1-5; significant q-values (<0.05) are bolded.
Abbreviations: MSI, microsatellite instability; MSS, microsatellite stable; CIN, chromosomal instability; EMT, epithelial-mesenchymal transition; GS, genomic stable; FGA, fraction of genome altered.

## Sheet: Supplementary Materials S4
Table S4. Association of O-Glycosylation with Siglec Scores and Tumour Phenotypic States
	Siglec score
O-glycosylation	r	N	P value
Immune-Inflamed	-0.175112	51	0.219
Immune-Excluded	0.044018	485	0.333
Immune-Desert	-0.0865787	452	0.0659086
Un-stratified	-0.121	988	<0.001
Partial correlation (immune phenotypes)	-0.146	988	<0.001
Phenotypic State	Standardized Test Statisticⁱ	p-value	q-valueⁱⁱ	Direction in High O-Glycosylation
EMT Score	-2.455	0.014	0.037	Decreased
Proliferation Score	-2.179	0.029	0.084	Decreased
Stroma Score	-1.927	0.054	0.126	Trend toward decrease
EMT-Stroma Composite	-2.236	0.025	0.076	Decreased
EMT-Proliferation Differential	-0.26	0.795	0.822	Not significant
Epithelial Differentiation Index (EDI)
EDI_weighted and raw scores	9.443	<0.001	<0.001	Increased
EDI_unweighted and raw score	8.502	<0.001	<0.001	Increased
EDI (weighted/normalized)	8.847	<0.001	<0.001	Increased

## Sheet: Supplementary Materials S5
Table S5: Sample Sizes (Total N) for Statistical Analyses of O-Glycosylation
Statistical Test	Group Variable	Specific Comparison	Total N (Samples)
---- MANN-WHITNEY U TESTS (2 groups) ----
Mann-Whitney U	Age_at_Diagnosis		986
Mann-Whitney U	Gender		988
Mann-Whitney U	TumourLocation		967
Mann-Whitney U	Histology		980
Mann-Whitney U	Path_Tumour_Stage1 (pT1-2 vs. pT3-4)		988
Mann-Whitney U	Path_Nodal_Stage (N0 vs. N1-N2)		987
Mann-Whitney U	Path_Met_stage (M0 vs. M1)		796
Mann-Whitney U	Overall_stage (Early vs. Late)		987
Mann-Whitney U	TP53_mutation		877
Mann-Whitney U	BRAF_mutation		877
Mann-Whitney U	MSI_Status		836
Mann-Whitney U	Aneuploidy_cat		910
Mann-Whitney U	FGA_cat		907
Mann-Whitney U	Mutation Count category		877
---- KRUSKAL-WALLIS TESTS (3+ groups) ----
Kruskal-Wallis	Path_Tumour_Stage (pT1, pT2, pT3, pT4)	Overall test	988
Kruskal-Wallis	Molecular_subtypes (Epithelial_CIN_, Hypermutated_MSI, Mesenchymal_EMT_GS)	Overall test	770
Kruskal-Wallis	Predicted_Phenotype (Immune-inflamed, Immune-desert, Immune-excluded)	Overall test	988
---- KRUSKAL-WALLIS PAIRWISE COMPARISONS (Bonferroni corrected) ----
Pairwise	Path_Tumour_Stage	pT4 vs. pT2	988
Pairwise	Path_Tumour_Stage	pT4 vs. pT1	988
Pairwise	Path_Tumour_Stage	pT3 vs. pT2	988
Pairwise	Path_Tumour_Stage	pT4 vs. pT3	988
Pairwise	Path_Tumour_Stage	pT3 vs. pT1	988
Pairwise	Path_Tumour_Stage	pT2 vs. pT1	988
Pairwise	Molecular_subtypes	Mesenchymal_EMT_GS vs. Epithelial_CIN_	770
Pairwise	Molecular_subtypes	Hypermutated_MSI vs. Epithelial_CIN_	770
Pairwise	Molecular_subtypes	Mesenchymal_EMT_GS vs. Hypermutated_MSI	770
Pairwise	Predicted_Phenotype	Immune-inflamed vs. Immune-desert	988
Pairwise	Predicted_Phenotype	Immune-inflamed vs. Immune-excluded	988
Pairwise	Predicted_Phenotype	Immune-desert vs. Immune-excluded	988
---- MULTIVARIATE SCORES (by o_glycosylation_median) ----
Mann-Whitney U	Immune_Inflamed		988
Mann-Whitney U	Immune_Excluded		988
Mann-Whitney U	Immune_Desert		988
Mann-Whitney U	Zscore: EMT_score		988
Mann-Whitney U	Zscore: Proliferation_score		988
Mann-Whitney U	Zscore: Stroma_score		988
Mann-Whitney U	EMT_proliferation_diff_score		988
Mann-Whitney U	Siglec_Score_Z		988
Mann-Whitney U	EDI_scores		988
Mann-Whitney U	EDI_score1		988
Mann-Whitney U	EDI score weighted and normalised		988
Mann-Whitney U	CD33		988
Mann-Whitney U	SIGLEC10		988
Mann-Whitney U	SIGLEC7		988
Mann-Whitney U	SIGLEC9		988
---- MULTIVARIATE MDR SCORES (Fractional Rank, by o_glycosylation_median) ----
Mann-Whitney U	MDR_Efflux_ssGSEA		988
Mann-Whitney U	MDR_Metabolic_Inactivation_ssGSEA		988
Mann-Whitney U	MDR_Apoptosis_Suppression_ssGSEA		988
Mann-Whitney U	MDR_Target_Bypass_Signaling_ssGSEA		988
Mann-Whitney U	MDR_Stress_Adaptation_ssGSEA		988
Mann-Whitney U	MDR_Xenobiotic_Sensing_ssGSEA		988
Mann-Whitney U	MDR_Trafficking_Sequestration_ssGSEA		988
Summary by Variable Type
Variable Category	Most Common N	Range (Min-Max)
Clinical variables (Age, Gender, Tumour Location, Histology, Pathological stages, Overall stage)	986 - 988	796 (Path_Met_stage) to 988
Genomic/molecular variables (TP53, BRAF, MSI, Molecular subtypes, Aneuploidy, FGA, Mutation Count)	877	770 (Molecular_subtypes) to 910
Immune phenotype (Predicted_Phenotype)	988	–
Multivariate scores (Immune, EMT, Proliferation, Stroma, EDI, Siglec, CD33, MDR)	988	–
